# Supplementary material for: Proof of Concept of a 6-Month Person-Oriented Exercise Intervention ‘MultiPill-Exercise’ among Patients at Risk of or with Multiple Chronic Diseases: Results of a One-Group Pilot Trial
Source: Int J Environ Res Public Health. 2022 Aug 2;19(15):9469. doi: 10.3390/ijerph19159469 (PMC9368673; doi:10.3390/ijerph19159469)
Supplement: Supplementary file 1 [file ijerph-19-09469-s001.zip]

Archive with 2 entries (2 files):
- Supplement S1 (Medication).pdf
- Supplement S2 (PE Sensitivity analysis).pdf
